# Supplementary material for: Multivariate Assessment of Thyroid, Lipid, and Inflammatory Profiles by HBV Status and Viral Load: Age- and Sex-Specific Findings
Source: Viruses. 2025 Sep 3;17(9):1208. doi: 10.3390/v17091208 (PMC12474459; doi:10.3390/v17091208)
Supplement: Supplementary file 1 [file viruses-17-01208-s001.zip]

Archive with 1 entries (1 files):
- viruses-3845661-supplementary.pdf
